# Supplementary material for: Psychophysiological Outcome Responses in Human Pavlovian Fear Conditioning: A Prediction Error Analysis
Source: Psychophysiology. 2026 Apr 22;63(4):e70300. doi: 10.1111/psyp.70300 (PMC13100562; doi:10.1111/psyp.70300)
Supplement: Supplementary file 1 — Table S1a: Peak‐scoring analyses for SCR in data set 2: Paired t‐tests. Table S1b: Peak‐scoring analyses for PSR in data set 2: Paired t‐tests. Table S2a: Results of cluster‐level permutation tests for SCR, PSR, HPR, and RAR in data set 1 restricted to the second half of trials. Table S2b: Results of cluster‐level permutation tests for SCR, PSR, HPR, and RAR in data set 2 restricted to the second half of trials. Table S3: Results of cluster‐level permutation tests for SCR, PSR, HPR, and RAR in data set 1, restricted to A2, using models with baseline values as covariates. Figure S1: A diagram of necessary and sufficient conditions for unsigned prediction errors (PE). Lines depict the tested contrasts, which were tested all in direction of the arrows. [file PSYP-63-e70300-s001.xlsx]

## Sheet: Table S1a
Table S1a. Peak-scoring analyses for SCR in data set 2: Paired t-tests
Axiom	Direction of comparison	Results
A1	US+ (20%) > US-(20%)	t(16) = -6.29, p < .001***
	US+ (50%) > US- (50%)	t(16) = -3.82, p < 0.01**
	US+ (80%) > US- (80%)	t(12) = -3.56, p < 0.01**
A2	US+ (20%) > US+ (50%)	t(17) = 0.97, p = 0.35
	US+ (50%) > US+ (80%)	t(17) = 0.38, p = 0.71
	US+ (20%) > US+ (80%)	t(17) = 1.08, p = 0.30
	US- (20%) > US- (50%)	t(15) = -0.32, p = 0.75
	US- (50%) > US- (80%)	t(11) = -0.28, p = 0.78
	US- (20%) > US- (80%)	t(12) = 0.35, p = 0.73
Note: p < 0.05*, p < 0.01**, p < 0.001***, all p-values are uncorrected.

## Sheet: Table S1b
Table S1b. Peak-scoring analyses for PSR in data set 2: Paired t-tests
Axiom	Direction of comparison	Results
A1	US+ (20%) > US-(20%)	t(25) = -7.28, p < 0.001***
	US+ (50%) > US- (50%)	t(25) = -9.33, p < 0.001***
	US+ (80%) > US- (80%)	t(25) = -7.66, p < .001***
A2	US+ (20%) > US+ (50%)	t(25) = 0.90, p = 0.38
	US+ (50%) > US+ (80%)	t(25) = -0.10, p = 0.92
	US+ (20%) > US+ (80%)	t(25) = 0.85, p = 0.41
	US- (20%) > US- (50%)	t(25) = 0.91, p = 0.37
	US- (50%) > US- (80%)	t(25) = -1.93, p = 0.07
	US- (20%) > US- (80%)	t(25) = -1.05, p = 0.31
Note: p < 0.05*, p < 0.01**, p < 0.001***, all p-values are uncorrected.

## Sheet: Table S2a
Table 2a. Results of cluster-level permutation tests for SCR, PSR, HPR, and RAR in data set 1 restricted to the second half of trials
Axiom	SCR (z-score)	PSR	HPR	RAR
A1	Result: US+ (50%) > US- (50%), p < .001, [5.5 s, 13.5 s]	Result: US+ (50%) > US- (50%) p < .001, [4.0 s, 7.5 s]	Results: US+ (50%) > US- (50%) p < .001, [8.6s, 13.5 s]; US+ (50%) < US- (50%) p < .001, [3.5 s, 4.4 s]; US+ (50%) < US- (50%) p < .001, [5.7s, 7.6 s]	Result: US+ (50%) > US- (50%), p < .001, [3.5 s, 10.8 s]
A2	Result: US- < US- (50%) p < .001, [5.5 s, 13.5 s]	Results: US- > US- (50%) p < .001, [5.7 s, 7.5 s]	Results: US- > US- (50%) p < .001, [6.9 s, 13.5 s]; US- < US- (50%) p < .001, [3.5 s, 5.9 s]	Result: US- < US- (50%) p < .001, [6.6 s, 13.5 s]
Note: Z-score is computed for SCR only. All modalities are baseline-corrected by subtracting the average of a 0.5 s pre-US interval per subject.

## Sheet: Table S2b
Table 2b. Results of cluster-level permutation tests for SCR, PSR, HPR, and RAR in data set 2 restricted to the second half of trials
Axiom	SCR (z-score)	PSR	HPR	RAR
A1	Result: US+ (20%) > US- (20%) p < .001, [8.0 s, 16.0 s]	Result: US+ (20%) > US- (20%) p < .001, [6.5 s, 10.0 s]	Result: US+ (20%) < US- (20%) p < .001, [8.4 s, 10.5 s]	Result: US+ (20%) > US- (20%) p < .001, [6.0 s, 11.5 s]
	Result: US+ (50%) > US- (50%) p < .001, [8.0 s, 16.0 s]	Result: US+ (50%) > US- (50%) p < .001, [6.6 s, 10.0 s]	Result: US+ (50%) < US- (50%) p < .001, [7.5 s, 12.0 s]	Result: US+ (50%) > US- (50%) p < .001, [6.3 s, 11.0 s]
	Result: US+ (80%) > US- (80%) p < .001, [8.0 s, 16.0 s]	Result: US+ (80%) > US- (80%) p < .001, [6.5 s, 10.0 s]	Results: US+ (80%) < US- (80%) p < .001, [7.5 s, 9.4 s]	Result: US+ (80%) > US- (80%) p < .001, [6.0 s, 11.7 s]
A2	No significant cluster identified	No significant cluster identified	No significant cluster identified	No significant cluster identified
Note: Z-score is computed for SCR only. All modalities are baseline-corrected by subtracting the average of a 0.5 s pre-US interval per subject

## Sheet: Table S3
Table 3. Results of cluster-level permutation tests for SCR, PSR, HPR, and RAR in data set 1, restricted to A2, using models with baseline values as covariates
Axiom	SCR (z-score)	PSR	HPR	RAR
A2	Result: US- < US- (50%) p < .001, [5.5 s, 13.5 s]	Results: US- < US- (50%) p < .001, [3.5 s, 5.0 s]	Results: US- > US- (50%) p < .001, [8.1 s, 11.0 s]; US- < US- (50%) p < .001, [3.5 s, 7.0 s]	Result: US- < US- (50%) p < .001, [7.6 s, 13.5 s]
Note: Z-score is computed for SCR only. All modalities are baseline-corrected by subtracting the average of a 0.5 s pre-US interval per subject.

## Sheet: Figure S1
Figure S1. A diagram of necessary and sufficient conditions for unsigned prediction errors (PE). Lines depict the tested contrasts, which were tested all in direction of the arrows.
